# Supplementary material for: Hierarchical Virtual Screening of Potential New Antibiotics from Polyoxygenated Dibenzofurans against Staphylococcus aureus Strains
Source: Pharmaceuticals (Basel). 2023 Oct 9;16(10):1430. doi: 10.3390/ph16101430 (PMC10610096; doi:10.3390/ph16101430)
Supplement: Supplementary file 1 [file pharmaceuticals-16-01430-s001.zip]

Archive with 1 entries (1 files):
- pharmaceuticals-2570114-supplementary.pdf
